# Supplementary material for: Complex role of miR-130a-3p and miR-148a-3p balance on drug resistance and tumor biology in esophageal squamous cell carcinoma
Source: Sci Rep. 2018 Dec 3;8:17553. doi: 10.1038/s41598-018-35799-1 (PMC6277408; doi:10.1038/s41598-018-35799-1)
Supplement: Supplementary file 2 — Dataset 1 [file 41598_2018_35799_MOESM2_ESM.xlsx]

## Sheet: Chemotherapy-MTT
Summary: Chemotherapy-Data
Each independent experiment contains 4 technical replikates
a= experiment was excluded from analysis due to technical problems
*Ttest-Options: (Matrix1)(Matrix2),2,3
Cell line: K270											Cell line: K70
		miR-148a M		miR-148a I		miR-130a M		miR-130a I					miR-148a M		miR-148a I		miR-130a M		miR-130a I
experiment	Scr	CIS	5FU	CIS	5FU	CIS	5FU	CIS	5FU		experiment	Scr	CIS	5FU	CIS	5FU	CIS	5FU	CIS	5FU
1	0	0.044	-0.1249	-0.1068	-0.0546	-0.1926	-0.1216	-0.1387	-0.0613		1	0	-0.0078	-0.044	-0.1275	-0.0343	-0.1184	-0.0862	-0.1408	-0.0325
2	0	0.0189	-0.0391	-0.1584	0.534	a3,76%	-0.3549	-0.1294	a-14,98%		2	0	-0.1103	-0.1754	-0.0602	-0.1531	-0.108	-0.1245	a2,64	a0,77
3	0	-0.211	0.0626	-0.1145	-0.1503	-0.2119	-0.544	a12,47	-0.2003		3	0	a5,37%	-0.1136	-0.1483	-0.113	a2,77	-0.1644	-0.0654	-0.2449
4	0	-0.1775	0.0199	-0.1078	-0.0384	-0.0365	a76,98%	-0.0531	-0.2708		4	0	-0.2118	-0.0854	-0.0408	-0.0496	-0.2413	-0.2884	-0.1874	-0.1241
5	0	-0.1977	-0.0976	-0.0355	-0.2186	-0.0796	a1,76%	-0.1043	-0.0769		5	0	-0.2068	-0.1054	-0.1857	-0.0694	-0.1353	-0.0313	-0.0303	-0.0792
6	0	a6,85	0.0155	0.0652	-0.1255	a34,76%	-0.141	-0.1693	-0.0748		6	0	-0.1172	-0.1954	a16,83%	a-14,36	-0.2374	-0.2183	-0.0953	-0.0953
7	0	-0.0759	-0.102	-0.1809	-0.2416	-0.0608	-0.0582	a-22,98%	-0.1693
8	0	-0.1805	0.0704	-0.1606	-0.0406	-0.0498	-0.141	a-87,76%	a88,64%
9	0	-0.0861	-0.1697
10	0	-0.3324	-0.0506
Mean		-0.133133	-0.04155	-0.0999125	-0.04195	-0.1052	-0.226783	-0.11896	-0.142233		MW		-0.13078	-0.119867	-0.1125	-0.08388	-0.16808	-0.152183	-0.10384	-0.1152
SD		0.119441	0.0821003	0.0805306	0.245438	0.0767323	0.185063	0.0435466	0.0848524		Stabw		0.0837723	0.0565358	0.0607064	0.0486887	0.0658002	0.0925296	0.0618608	0.079738
Ttest		0.0101719	0.143976	0.00987048	0.643544	0.0201463	0.0300406	0.00363545	0.00930064		Ttest		0.0251045	0.0034862	0.0143317	0.0182674	0.00464666	0.0100343	0.0198869	0.0319599
Cell line: K410											Cell line: K140
		miR-148a M		miR-148a I		miR-130a M		miR-130a I					miR-148a M		miR-148a I		miR-130a M		miR-130a I
experiment	Scr	CIS	5FU	CIS	5FU	CIS	5FU	CIS	5FU		experiment	Scr	CIS	5FU	CIS	5FU	CIS	5FU	CIS	5FU
1	0	-0.5608	-0.5881	0.0382	-0.0296	-0.1819	-0.164	-0.1305	-0.1751		1	0	-0.211	-0.024	-0.1316	-0.317	-0.1227	-0.0238	-0.1789	-0.0082
2	0	-0.325	-0.0954	-0.596	-0.7047	-0.2387	-0.0168	a-55,23%	-0.2488		2	0	-0.2151	-0.0229	-0.034	-0.1816	-0.1574	-0.181	-0.2076	-0.269
3	0	-0.4787	-0.1783	-0.1474	-0.2027	-0.0916	a55,32%	-0.1837	a33,98%		3	0	-0.1986	-0.086	-0.0583	-0.0757	-0.0679	-0.1824	-0.0606	-0.1932
4	0	-0.7376	0.3483	-0.5144	-0.7456	-0.1331	-0.1338	-0.1203	-0.2768		4	0	-0.2258	-0.0277	-0.057	-0.0445	-0.2586	-0.1995	a0,72	-0.108
5	0	-0.0954	-0.0074	0.0211	-0.1664	a-12,98%	-0.2413	-0.0565	-0.1274		5	0	-0.2385	-0.1593	-0.1651	-0.0669	-0.1282	a5,33	-0.3128	-0.0256
6	0	0.0815	0.1589	-0.4522	-0.2569	a-87,98%	a22,98%	-0.0798	-0.1462		6	0	-0.2292	-0.1224	-0.0781	-0.0494	-0.137	-0.1732	-0.2988	a15,18
7	0	-0.2516	-0.2482	-0.4683	-0.0859	-0.252	-0.2487	-0.0347	a3,41
8	0	-0.1277	-0.0435	a34,98%	a-98,76%	-0.147	-0.0101	a-27,98%	-0.0498
9	0	-0.1117	-0.1816
10	0	a48,60%	a87,05%
MW		-0.289667	-0.0928111	-0.302714	-0.313114	-0.17405	-0.135783	-0.100917	-0.19486		MW		-0.2197	-0.0737167	-0.08735	-0.122517	-0.1453	-0.15198	-0.21174	-0.1208
Stabw		0.261247	0.262755	0.266393	0.291338	0.0624885	0.104535	0.0546029	0.065063		Stabw		0.0143036	0.0583388	0.0503983	0.107733	0.0630018	0.0722947	0.102141	0.110805
Ttest		0.0104408	0.320237	0.0238083	0.029431	0.00103145	0.0244909	0.00624189	0.00258647		Ttest		2.49871e-07	0.0270007	0.00812717	0.0386446	0.00241321	0.00930339	0.00976769	0.0713793

## Sheet: Adhesion
Summary: Adhesion Data
Each independent experiment (1-5) contains 4 technical replikates
*Ttest-Options: (Matrix1)(Matrix2),2,3
Cell line: K270												Cell line: K410
Scr												Scr
	30 min	60 min	90 min										30 min	60 min	90 min
1	1.7104	1.9424	1.7124									1	0.513667	0.703233	0.451667
2	1.7724	1.9954	1.7784									2	0.632667	0.610233	0.481667
3	1.6854	1.9874	1.7554									3	0.565667	0.538233	0.493667
4	1.702	1.9954	1.7414									4	0.543	0.653	0.402
5	1.694	1.965	1.987									5	0.704	0.623	0.532
MW	1.71284	1.97712	1.79492									MW	0.5918	0.62554	0.4722
Stabw	0.0345643	0.0230563	0.110004									Stabw	0.0765313	0.0605258	0.0486727
miR-148a M					Analysis miR-148a M							miR-148a M					Analysis miR-148a M
	30 min	60 min	90 min			30 min	60 min	90 min					30 min	60 min	90 min			30 min	60 min	90 min
1	1.3404	1.1294	1.4764		1	78.3676	58.1446	86.2182				1	0.426	0.601	0.487667		1	82.9332	85.4624	107.97
2	1.2644	1.0544	1.3664		2	71.3383	52.8415	76.8331				2	0.421	0.707	0.447667		2	66.5437	115.857	92.9412
3	1.1904	1.1034	1.3104		3	70.6301	55.5198	74.6497				3	0.447	0.527	0.464667		3	79.0218	97.9129	94.1256
4	1.269	1.2294	1.3844		4	74.5593	61.6117	79.4993				4	0.412	0.657	0.453		4	75.8748	100.613	112.687
5	1.311	1.132	1.58		5	77.3908	57.6081	79.5169				5	0.543	0.611	0.442		5	77.1307	98.0738	83.0827
MW	1.27504	1.12972	1.42352		MW	73.7238	57.0294	79.3				MW	0.4498	0.6206	0.459		MW	76.3008	99.5838	98.1613
Stabw	0.0567421	0.0638499	0.105914		Stabw	3.5367	3.74425	5.02036				Stabw	0.0536628	0.0671327	0.0180785		Stabw	8.55974	15.28	8.35627
					Ttest	2.66679e-06	1.0464e-06	0.000620135									Ttest	0.0110844	0.905781	0.593909
miR-148a I					Analysis miR-148a I							miR-148a I					Analysis miR-148a I
	30 min	60 min	90 min			30 min	60 min	90 min					30 min	60 min	90 min			30 min	60 min	90 min
1	1.1874	1.4064	1.6094		1	69.4224	72.4053	93.9851				1	0.366	0.485	0.491		1	71.2524	68.9672	108.708
2	1.3954	1.3474	1.6734		2	78.7294	67.5253	94.0958				2	0.451	0.445	0.585		2	71.2856	72.9229	121.453
3	1.1404	1.4414	1.8864		3	67.6635	72.5269	107.463				3	0.39	0.38	0.514		3	68.9452	70.6014	104.119
4	1.284	1.5884	1.8784		4	75.4407	79.6031	107.867				4	0.395	0.46	0.399		4	72.744	70.4441	99.2537
5	1.254	1.403	1.765		5	74.026	71.3995	88.8274				5	0.495	0.444	0.405		5	70.3125	71.2681	76.1278
MW	1.25224	1.43732	1.76252		MW	72.814	73.0151	100.853				MW	0.4194	0.4428	0.4788		MW	70.9079	70.8407	101.932
Stabw	0.0977484	0.0909139	0.122647		Stabw	5.16148	4.97157	7.86799				Stabw	0.0525005	0.0388162	0.0782317		Stabw	1.39994	1.43554	16.6194
					Ttest	0.000179507	9.9605e-05	0.847717									Ttest	0.0041674	0.000823056	0.87747

## Sheet: Migration
Summary: Migration Data
Six independent experiments were done.
*Ttest-Options: (Matrix1)(Matrix2),2,3
Cell line: K270
					Analysis
	cells in 9 gridded highpower field					relative cell number (%)
	Scr	miR-148a M	miR-148a I			Scr	miR-148a M	miR-148a I
1	554	442	434			100	79.7834	78.3394
2	445	352	288			100	79.1011	64.7191
3	880	758	595			100	86.1364	67.6136
4	674	521	342			100	77.2997	50.7418
5	648	436	420			100	67.284	64.8148
6	445	333	350			100	74.8315	78.6517
					MW	100	77.406	67.4801
					Stabw	0	6.2264	10.3696
					Ttest		0.000299903	0.000595932
Cell line: K410
					Analysis
cells in 9 gridded highpower field						relative cell number (%)
	Scr	miR-148a M	miR-148a I			Scr	miR-148a M	miR-148a I
1	504	386	400			100	76.5873	79.3651
2	557	314	196			100	56.3734	35.1885
3	1013	666	571			100	65.7453	56.3672
4	475	293	183			100	61.6842	38.5263
5	181	85	81			100	46.9613	44.7514
6	181	61	92			100	33.7017	50.8287
					MW	100	56.8422	50.8379
					Stabw	0	15.0061	15.9869
					Ttest		0.0008	0.000652961

## Sheet: Apoptosis
Summary: Apoptosis Data
Six independent experiments were done.
*Ttest-Options: (Matrix1)(Matrix2),2,3
	picture in publication
Cell line: K270
Scramble						Analysis
	A1 (false positive)	A2 (late apoptosis)	A3 (alive)	A4 (early apoptosis)
2014-10-10	0.004	0.016	0.962	0.019			A2 (late apoptosis)				A4 (early apoptosis)
2014-10-16	0.008	0.017	0.953	0.022
2014-10-23	0.003	0.02	0.951	0.027			Scr	miR-148a M	miR-148a I			Scr	miR-148a M	miR-148a I
2014-11-06	0.005	0.055	0.894	0.046		2014-10-10	100	137.5	168.75		2014-10-10	100	257.895	252.632
2014-11-14	0.022	0.004	0.97	0.004		2014-10-16	100	82.3529	100		2014-10-16	100	109.091	90.9091
05.12.14a	0.006	0.013	0.962	0.019		2014-10-23	100	165	200		2014-10-23	100	122.222	107.407
2015-01-15	0	0.014	0.966	0.02		2014-11-06	100	240	367.273		2014-11-06	100	167.391	178.261
MW	0.0088	0.0218	0.946	0.0236		2014-11-14	100		175		2014-11-14	100		525
Stabw	0.00759605	0.0195115	0.0300416	0.0151756		2014-12-05	100		200		2014-12-05	100		94.7368
						15.01.2015a	100	171.429			15.01.2015a	100	225
						15.01.2015b	100	178.571			15.01.2015b	100	130
						MW	100	162.475	201.837		MW	100	168.6	208.158
148aM						Stabw	0	51.7669	88.9511		Stabw	0	60.561	167.346
	A1 (false positive)	A2 (late apoptosis)	A3 (alive)	A4 (early apoptosis)		Ttest		0.0316578	0.0377997		Ttest		0.0391498	0.174239
2014-10-10	0.001	0.022	0.927	0.049
2014-10-16	0.005	0.014	0.957	0.024
2014-10-23	0.004	0.033	0.93	0.033
2014-11-06	0.007	0.132	0.784	0.077
15.01.15a	0.009	0.024	0.923	0.045
15.01.15b	0.008	0.025	0.941	0.026
MW	0.00533333	0.0596667	0.890333	0.0446667
Stabw	0.00152753	0.0633588	0.0930717	0.0283608
148aI
	A1 (false positive)	A2 (late apoptosis)	A3 (alive)	A4 (early apoptosis)
2014-10-10	0.001	0.027	0.924	0.048
2014-10-16	0.007	0.017	0.957	0.02
2014-10-23	0.008	0.04	0.923	0.029
2014-11-06	0.017	0.202	0.7	0.082
2014-11-14	0.003	0.007	0.969	0.021
05.12.14a	0.01	0.026	0.946	0.018
MW	0.0106667	0.0863333	0.86	0.0436667
Stabw	0.00550757	0.100828	0.139603	0.0335012
Cell line: K410
Scramble						Analysis
	A1 (7AAD)	A2 (late apoptosis)	A3 (alive)	A4 (early apoptosis)
							A2 (late apoptosis)				A4 (early apoptosis)
2014-10-10	0.013	0.02	0.948	0.019
2014-10-16	0.011	0.033	0.915	0.042			Scr	miR-148a M	miR-148a I			Scr	miR-148a M	miR-148a I
2014-10-17	0.011	0.033	0.932	0.025		2014-10-10	100	155	145		2014-10-10	100	168.421	131.579
2014-11-06	0.036	0.03	0.922	0.011		2014-10-16	100	151.515	115.152		2014-10-16	100	161.905	107.143
2014-11-14	0.011	0.017	0.956	0.016		2014-10-17	100	184.848	221.21		2014-10-17	100	160	108
04.12.2014a	0.007	0.03	0.925	0.038		2014-11-06	100	133.333			2014-11-06	100	163.636
04.12.2014b	0.009	0.037	0.927	0.028		2014-11-14	100	123.529	152.941		2014-11-14	100	150	181.25
2015-01-15	0.008	0.049	0.898	0.045		04.12.2014a	100		123.333		04.12.2014a	100		107.895
MW	0.01325	0.031125	0.927875	0.028		04.12.2014b	100		100		04.12.2014b	100		103.571
Stabw	0.00939225	0.00990581	0.0181851	0.0125812		2015-01-15	100	a108,16*			2015-01-15	100	a42,22*
						MW	100	149.645	142.939		MW	100	160.792	123.24
						Stabw	0	23.5561	42.9673		Stabw	0	6.79385	30.1609
miR-148a M						Ttest		0.00922195	0.0580864		Ttest		3.68196e-05	0.117754
	A1 (7AAD)	A2 (late apoptosis)	A3 (alive)	A4 (early apoptosis)
2014-10-10	0.016	0.031	0.921	0.032		* experiment was excluded from analysis due to technical problems
2014-10-16	0.008	0.05	0.874	0.068
2014-10-17	0.01	0.061	0.889	0.04
2014-11-06	0.032	0.04	0.91	0.018
2014-11-14	0.011	0.021	0.944	0.024
2015-01-15	0.027	0.053	0.901	0.019
MW	0.0173333	0.0426667	0.9065	0.0335
Stabw	0.00991295	0.0148952	0.0245825	0.0188441
miR-148a I
	A1 (7AAD)	A2 (late apoptosis)	A3 (alive)	A4 (early apoptosis)
2014-10-10	0.013	0.029	0.933	0.025
2014-10-16	0.017	0.038	0.9	0.045
2014-10-17	0.017	0.073	0.883	0.027
2014-11-06	0.052	0.026	0.913	0.009
2014-11-14	0.02	0.026	0.925	0.029
04.12.2014a	0.012	0.037	0.91	0.041
04.12.2014b	0.009	0.037	0.926	0.029
MW	0.02	0.038	0.912857	0.0292857
Stabw	0.0145831	0.0163095	0.0172765	0.0116864

## Sheet: Western Blots
Summary: Western Blot Data
Three independent experiments were done.
Calculations for Publication (First independent experiment)															Calculations for Publication (First independent experiment)
miR-130a															miR-148a
Cell line: K270								Cell line: K410							Cell line: K270								Cell line: K410
Bcl-2		anti-Bcl2	Tubulin	Bcl2/Tubulin	M(I)/Scr (%)	Regulation			anti-Bcl2	Tubulin	Bcl2/Tubulin	M(I)/Scr (%)	Regulation		Bim		anti-Bim	Tubulin	Bim/Tubulin	M(I)/Scr (%)	Regulation			anti-Bim	Tubulin	Bim/Tubulin	M(I)/Scr (%)	Regulation
	Scr	37673986	39819451	0.94612				Scr	40339664	39346865	1.02523					Scr	28090610	33840146	0.830097				Scr	27177024	30293924	0.897111
	M	24641480	38342187	0.642673	-32.0728	Down		M	33024401	40633936	0.81273	-20.7273	Down			M	24682175	33127874	0.745058	-10.2445	Down		M	22282823	30700196	0.72582	-19.0936	Down
	I	42140401	37640773	1.11954	18.3297	Up		I	45765380	40148057	1.13992	11.1861	Up			Scr	32373924	34651024	0.934285				Scr	30802631	29984146	1.0273
																I	38573560	34629296	1.1139	19.2249	Up		I	41223752	30637480	1.34553	30.978	Up
XIAP		anti-XIAP	Tubulin	XIAP/Tubulin	M(I)/Scr (%)	Regulation			anti-XIAP	Tubulin	XIAP/Tubulin	M(I)/Scr (%)	Regulation
	Scr	25777723	39819451	0.647365				Scr	38409693	39346865	0.976182				Bcl-2		anti-Bcl2	Tubulin	Bcl2/Tubulin	M(I)/Scr (%)	Regulation			anti-Bcl2	Tubulin	Bcl2/Tubulin	M(I)/Scr (%)	Regulation
	M	21459137	38342187	0.559674	-13.5458	Down		M	35062652	40633936	0.862891	-11.6055	Down			Scr	25480974	33840146	0.752981				Scr	33479468	30293924	1.10515
	I	37555744	37640773	0.997741	54.1234	Up		I	51689359	40148057	1.28747	31.8882	Up			M	18657681	33127874	0.563202	-25.2037	Down		M	23437790	30700196	0.763441	-30.92	Down
																Scr	36364782	34651024	1.04946				Scr	34501761	29984146	1.15067
																I	39274924	34629296	1.13415	8.0704	Up		I	43146581	30637480	1.40829	22.3894	Up
Casp9		anti-Casp9	Tubulin	Casp9/Tubulin	M(I)/Scr (%)	Regulation			anti-Casp9	Tubulin	Casp9/Tubulin	M(I)/Scr (%)	Regulation
	Scr	28904966	39819451	0.725901				Scr	39334057	39346865	0.999674
	M	34980723	38342187	0.91233	25.6825	Up		M	49692894	40633936	1.22294	22.3339	Up		Bax		anti-Bax	Tubulin	Bax/Tubulin	M(I)/Scr (%)	Regulation			anti-Bax	Tubulin	Bax/Tubulin	M(I)/Scr (%)	Regulation
	I	42672593	37640773	1.13368	56.1756	Up		I	45747773	40148057	1.13948	13.9848	Up			Scr	23202418	33840146	0.685648				Scr	13196631	30293924	0.43562
																M	34602225	33127874	1.0445	52.3384	Up		M	41273418	30700196	1.3444	208.618	Up
																Scr	23607974	34651024	0.681307				Scr	20136095	29984146	0.671558
																I	36697045	34629296	1.05971	55.541	Up		I	36442246	30637480	1.18947	77.1204	Up
			Bcl-2		XIAP		Casp9
			KYSE-270	KYSE-410	KYSE-270	KYSE-410	KYSE-270	KYSE-410
		miR-130a M	-32.0728	-20.7273	-13.5458	-11.6055	25.6825	22.3339
		miR-130a I	18.3297	11.1861	54.1234	31.8882	56.1756	13.9848										Bim		Bcl-2		Bax
																		KYSE-270	KYSE-410	KYSE-270	KYSE-410	KYSE-270	KYSE-410
																	miR-148a M	-10.2445	-19.0936	-25.2037	-30.92	52.3384	208.618
			Bcl-2		XIAP		Casp9										miR-148a I	19.2249	30.978	8.0704	22.3894	55.541	77.1204
			miR-130a M	miR-130a I	miR-130a M	miR-130a I	miR-130a M	miR-130a I
		KYSE-270	-32.0728	18.3297	-13.5458	54.1234	25.6825	56.1756
		KYSE-410	-20.7273	11.1861	-11.6055	31.8882	22.3339	13.9848										Bim		Bcl-2		Bax
																		miR-148a M	miR-148a I	miR-148a M	miR-148a I	miR-148a M	miR-148a I
																	KYSE-270	-10.2445	19.2249	-25.2037	8.0704	52.3384	55.541
																	KYSE-410	-19.0936	30.978	-30.92	22.3894	208.618	77.1204
Further calculations (second independent experiment)															Further calculations (second independent experiment)
miR-130a															miR-148a
Cell line: K270								Cell line: K410							Cell line: K270								Cell line: K410
Bcl-2		anti-Bcl2	Tubulin	Bcl2/Tubulin	M(I)/Scr (%)	Regulation			anti-Bcl2	Tubulin	Bcl2/Tubulin	M(I)/Scr (%)	Regulation		Bim		anti-Bim	Tubulin	Bim/Tubulin	M(I)/Scr (%)	Regulation			anti-Bim	Tubulin	Bim/Tubulin	M(I)/Scr (%)	Regulation
	Scr	62946208	59588915	1.05634				Scr	50773238	50632459	1.00278					Scr	37299326	39997619	0.932539				Scr	33807468	38049196	0.88852
	M	50154368	51779915	0.968607	-8.30549	Down		M	56196974	60633296	0.926834	-7.57363	Down			M	36504841	44233882	0.825269	-11.503	Down		M	33910418	41490782	0.8173	-8.01556	Down
	I	54275288	49314744	1.10059	4.18885	Up		I	57841380	52549673	1.1007	9.76472	Up			Scr	28127459	38231066	0.735723				Scr	24306953	29246631	0.831103
																I	34391861	38471660	0.893953	21.5068	Up		I	34360468	32244368	1.06563	28.2185	Up
XIAP		anti-XIAP	Tubulin	XIAP/Tubulin	M(I)/Scr (%)	Regulation			anti-XIAP	Tubulin	XIAP/Tubulin	M(I)/Scr (%)	Regulation
	Scr	46474957	69528279	0.668432				Scr	29200602	56046744	0.521004				Bcl-2		anti-Bcl2	Tubulin	Bcl2/Tubulin	M(I)/Scr (%)	Regulation			anti-Bcl2	Tubulin	Bcl2/Tubulin	M(I)/Scr (%)	Regulation
	M	27196095	54971095	0.494734	-25.9859	Down		M	23173894	600075752	0.0386183	-92.5877	Down			Scr	28760589	35546870	0.809089				Scr	47558740	44110853	1.07816
	I	43555530	53504267	0.814057	21.786	Up		I	23764087	42832903	0.554809	6.48838	Up			M	15028095	26413933	0.568946	-29.6807	Down		M	44492924	47628066	0.934174	-13.3551	Down
																Scr	31108773	46963137	0.662408				Scr	36329016	41011832	0.885818
																I	46829338	44420924	1.05422	59.1493	Up		I	44671560	43718882	1.02179	15.35	Up
Casp9		anti-Casp9	Tubulin	Casp9/Tubulin	M(I)/Scr (%)	Regulation			anti-Casp9	Tubulin	Casp9/Tubulin	M(I)/Scr (%)	Regulation
	Scr	48061116	66906388	0.718334				Scr	54874752	44186229	1.2419
	M	49067125	58600388	0.837317	16.5638	Up		M	62460811	39809451	1.56899	26.3385	Up		Bax		anti-Bax	Tubulin	Bax/Tubulin	M(I)/Scr (%)	Regulation			anti-Bax	Tubulin	Bax/Tubulin	M(I)/Scr (%)	Regulation
	I	49176589	58153702	0.845631	17.7212	Up		I	65688075	45564886	1.44164	16.0835	Up			Scr	53581451	96162518	0.557197				Scr	45881790	37307388	1.22983
																M	55724915	92069719	0.605247	8.62354	Up		M	38568669	27682811	1.39324	13.2867	Up
																Scr	17055217	30304702	0.562791				Scr	34562719	35024225	0.986823
																I	33926338	34060966	0.996047	76.9835	Up		I	47640305	41995430	1.13442	14.9564	Up
Further calculations (third independent experiment)															Further calculations (third independent experiment)
miR-130a															miR-148a
Cell line: K270								Cell line: K410							Cell line: K270								Cell line: K410
Bcl-2		anti-Bcl2	Tubulin	Bcl2/Tubulin	M(I)/Scr (%)	Regulation			anti-Bcl2	Tubulin	Bcl2/Tubulin	M(I)/Scr (%)	Regulation		Bim		anti-Bim	Tubulin	Bim/Tubulin	M(I)/Scr (%)	Regulation			anti-Bim	Tubulin	Bim/Tubulin	M(I)/Scr (%)	Regulation
	Scr	19166397	21643640	0.885544				Scr	26367933	25311690	1.04173					Scr	37381660	19070267	1.96021				Scr	44648610	46672631	0.956634
	M	20973811	25116719	0.835054	-5.70161	Down		M	24391761	26378518	0.924683	-11.2358	Down			M	43332317	27240388	1.59074	-18.8485	Down		M	40207430	44793874	0.89761	-6.16993	Down
	I	29428447	28871004	1.01931	15.1053	Up		I	27467539	23239853	1.18192	13.457	Up			Scr	49490723	31823510	1.55516				Scr	20327459	39384530	0.516128
																I	44177258	24306581	1.8175	16.869	Up		I	28825510	32857853	0.877279	69.9732	Up
XIAP		anti-XIAP	Tubulin	XIAP/Tubulin	M(I)/Scr (%)	Regulation			anti-XIAP	Tubulin	XIAP/Tubulin	M(I)/Scr (%)	Regulation
	Scr	19368610	25847853	0.749331				Scr	23434711	22599660	1.03695				Bcl-2		anti-Bcl2	Tubulin	Bcl2/Tubulin	M(I)/Scr (%)	Regulation			anti-Bcl2	Tubulin	Bcl2/Tubulin	M(I)/Scr (%)	Regulation
	M	12294054	26194589	0.469336	-37.3661	Down		M	11819075	24977104	0.473196	-54.3665	Down			Scr	55058702	36883480	1.49277				Scr	42971702	43633761	0.984827
	I	26095175	30165317	0.865072	15.4459	Up		I	27638175	22757731	1.21445	17.1177	Up			M	45512104	33534116	1.35719	-9.08282	Down		M	39421652	45869338	0.859434	-12.7325	Down
																Scr	38010933	40319267	0.942749				Scr	29627874	47933238	0.618107
																I	45338803	40922217	1.10793	17.5209	Up		I	29561267	39951962	0.73992	19.7075	Up
Casp9		anti-Casp9	Tubulin	Casp9/Tubulin	M(I)/Scr (%)	Regulation			anti-Casp9	Tubulin	Casp9/Tubulin	M(I)/Scr (%)	Regulation
	Scr	43060447	39571276	1.08817				Scr	33279430	34054380	0.977244
	M	44027255	34934690	1.26027	15.8154	Up		M	44509137	40527158	1.09825	12.3829	Up		Bax		anti-Bax	Tubulin	Bax/Tubulin	M(I)/Scr (%)	Regulation			anti-Bax	Tubulin	Bax/Tubulin	M(I)/Scr (%)	Regulation
	I	48967447	40145589	1.21975	12.0911	Up		I	58201200	48507492	1.19984	22.7779	Up			Scr	25802803	35734752	0.722065				Scr	30241530	39086388	0.77371
																M	34975066	25704087	1.36068	88.4431	Up		M	29559894	34708853	0.851653	10.0739	Up
																Scr	19468652	23447995	0.830291				Scr	34074823	44056924	0.773427
																I	25050095	24224480	1.03408	24.5446	Up		I	39446560	43671267	0.903261	16.7868	Up

## Sheet: Supplement
Summary: Transfection efficiency
Cell line: K270
		miR-130a M	miR-130a I	miR-148a M	miR-148a I
	MW	2030	-3.33333	1530.66	-1.68
	Stabw	133.5	0.0277	246.57	0.021
Cell line: K410
		miR-130a M	miR-130a I	miR-148a M	miR-148a I
	MW	521.36	-4.31	1462.44	-1.03
	Stabw	60.14	0.495	167.82	0.088
